# Supplementary material for: Translation of the Fugl-Meyer assessment into Romanian: Transcultural and semantic-linguistic adaptations and clinical validation
Source: Front Neurol. 2023 Jan 5;13:1022546. doi: 10.3389/fneur.2022.1022546 (PMC9879050; doi:10.3389/fneur.2022.1022546)
Supplement: Supplementary file 1 [file Data_Sheet_1.ZIP]

Archive with 6 entries (6 files):
- Suppl.1 -Svensson method DataBase.xlsx
- Suppl.2 - Svenssons method detailed results.docx
- Suppl.3 - Spearman DataBase and test - with meta-initials.docx
- Annex 1 1723674_fm-le-eng-190303-protocol.pdf
- Annex 1 1723675_fm-ue-eng-190303-protocol.pdf
- ANNEX 2 - Official in English, translated into Romanian, FMA scale’s evaluation protocols.docx
