# Supplementary material for: Translation of the Fugl-Meyer assessment into Romanian: Transcultural and semantic-linguistic adaptations and clinical validation
Source: Front Neurol. 2023 Jan 5;13:1022546. doi: 10.3389/fneur.2022.1022546 (PMC9879050; doi:10.3389/fneur.2022.1022546)
Supplement: Supplementary file 1 [file Data_Sheet_1.ZIP › Suppl.1 -Svensson method DataBase.xlsx]

## Sheet: DataBase
				Upper Extremity_KT1									Lower Extremity_KT1							Upper Extremity_KT2									Lower Extremity_KT2
				KT1 Evaluator Day1																KT2 Observer Day1
Crt No.	Initials	Sex		A UE sitting	B UE wrist	C UE hand	D UE coordination	UE A-D	H UE sensation	I UE passive joint motion	J UE joint pain	UE	E LE	F LE Coordination	LE E-F	H LE sensation	I LE passive joint motion	J LE joint pain	LE	A UE sitting	B UE wrist	C UE hand	D UE coordination	UE A-D	H UE sensation	I UE passive joint motion	J UE joint pain	UE	E LE	F LE Coordination	LE E-F	H LE sensation	I LE passive joint motion	J LE joint pain	LE
1	MV	M	10	21	9	14	3	47	6	24	24	101	24	4	28	10	20	20	78	21	10	14	3	48	6	24	24	102	21	4	25	10	20	20	75
2	TM	M	7	22	10	12	0	44	6	24	22	96	23	3	26	12	20	20	78	24	10	12	0	46	6	24	22	98	23	3	26	12	20	20	78
3	SM1	M	7	15	5	8	1	29	6	11	14	60	12	1	13	6	10	6	35	16	5	10	1	32	6	11	14	63	10	1	11	6	10	6	33
4	TE	M	7	10	3	9	0	22	6	24	20	72	24	3	27	6	20	20	73	10	2	9	0	21	6	24	20	71	24	3	27	6	20	20	73
5	SM2	F	7	16	10	14	4	44	6	24	24	98	21	5	26	6	20	20	72	24	10	14	4	52	6	24	24	106	21	5	26	6	20	20	72
6	SM3	F	9	32	10	14	6	62	6	24	24	116	26	4	30	6	20	20	76	32	10	14	6	62	6	24	24	116	26	4	30	6	20	20	76
7	ID	M	7	33	10	14	6	63	6	24	24	117	9	3	12	6	8	0	26	32	10	14	4	60	6	24	24	114	14	4	18	6	8	10	42
8	TD	F	10	0	0	0	0	0	6	22	2	30	15	2	17	6	20	20	63	0	0	0	0	0	6	22	2	30	15	2	17	6	20	20	63
9	MG	M	7	24	5	9	2	40	6	24	24	94	22	4	26	6	20	20	72	24	5	9	2	40	6	24	24	94	24	4	28	6	20	20	74
10	AM	M	7	12	0	0	0	12	6	24	24	66	20	3	23	6	20	20	69	12	0	0	0	12	6	24	24	66	20	3	23	6	20	20	69
				KT1 Observer Day2																KT2 Evaluator Day2
1	MV	M	10	20	5	12	3	40	6	24	24	94	24	4	28	10	20	20	78	20	6	12	3	41	6	24	24	95	24	4	28	10	20	20	78
2	TM	M	7	19	10	12	0	41	6	24	24	95	21	3	24	12	20	20	76	23	10	12	0	45	6	24	24	99	21	3	24	12	20	20	76
3	SM1	M	7	18	5	10	1	34	6	12	16	68	10	1	11	6	10	6	33	18	5	10	1	34	6	11	14	65	10	1	11	6	10	6	33
4	TE	M	7	10	2	9	0	21	6	24	20	71	24	3	27	6	20	20	73	10	3	9	0	22	6	24	20	72	26	3	29	6	20	20	75
5	SM2	F	7	35	10	14	6	65	6	24	24	119	27	6	33	6	20	20	79	33	10	14	6	63	6	24	24	117	25	6	31	6	20	20	77
6	SM3	F	9	32	10	14	6	62	6	24	24	116	26	4	30	6	20	20	76	32	10	14	6	62	6	24	24	116	26	4	30	6	20	20	76
7	ID	M	7	33	10	14	4	61	6	24	24	115	14	4	18	6	10	10	44	33	10	14	4	61	6	24	24	115	14	4	18	6	10	10	44
8	TD	F	10	0	0	0	0	0	6	22	2	30	16	2	18	6	20	20	64	0	0	0	0	0	6	22	2	30	15	2	17	6	20	20	63
9	MG	M	7	24	5	9	2	40	6	24	24	94	22	4	26	6	20	20	72	24	5	9	2	40	6	24	24	94	22	4	26	6	20	20	72
10	AM	M	7	16	0	0	3	19	6	24	24	73	20	3	23	6	20	20	69	10	0	0	3	13	6	24	24	67	20	3	23	6	20	20	69
